# Supplementary material for: Organizational Risk Factors for Aircrew Health: A Systematic Review of Observational Studies
Source: Int J Environ Res Public Health. 2023 Feb 15;20(4):3401. doi: 10.3390/ijerph20043401 (PMC9960399; doi:10.3390/ijerph20043401)
Supplement: Supplementary file 1 [file ijerph-20-03401-s001.zip]

Archive with 1 entries (1 files):
- ijerph-2035311-supplementary.pdf
